# Supplementary material for: Detection of KIT Mutations in Systemic Mastocytosis: How, When, and Why
Source: Int J Mol Sci. 2024 Oct 10;25(20):10885. doi: 10.3390/ijms252010885 (PMC11507058; doi:10.3390/ijms252010885)
Supplement: Supplementary file 1 [file ijms-25-10885-s001.zip]

Archive with 1 entries (1 files):
- ijms-3207134-supplementary.pdf
